# Supplementary material for: Age-Related Characteristics of Lower-Limb Muscular Balance in Bulgarian Male Football Players Aged 13 to over 19 Years
Source: Sports (Basel). 2026 Jul 20;14(7):306. doi: 10.3390/sports14070306 (PMC13418461; doi:10.3390/sports14070306)
Supplement: Supplementary file 1 [file sports-14-00306-s001.zip › S1_Dataset.xlsx]

## Sheet: S1_Dataset
ID	Age_group	Dominant_leg	Weight_kg	Ext_Dom_kg	Ext_NonDom_kg	Flex_Dom_kg	Flex_NonDom_kg	RelExt_Dom	RelExt_NonDom	RelFlex_Dom	RelFlex_NonDom	HQ_Dom	HQ_NonDom
1	15 years	Right	78.5	75	82.6	31.6	32.8	0.955414	1.05223	0.402548	0.417834	0.421333	0.397094
2	15 years	Left	75.5	56.6	67.7	22.4	26.2	0.749669	0.896689	0.296689	0.34702	0.39576	0.387001
3	15 years	Left	50.2	50.8	36.3	20.9	20.1	1.01195	0.723108	0.416335	0.400398	0.411417	0.553719
4	15 years	Right	42.3	39.7	30.5	14.8	17.5	0.938534	0.72104	0.349882	0.413712	0.372796	0.57377
5	15 years	Right	65.3	47	50.9	25.2	25.6	0.719755	0.779479	0.385911	0.392037	0.53617	0.502947
6	15 years	Right	61.7	44	40.5	26.9	26.4	0.713128	0.656402	0.435981	0.427877	0.611364	0.651852
7	15 years	Right	74	55.9	51.7	25.6	26.1	0.755405	0.698649	0.345946	0.352703	0.457961	0.504836
8	15 years	Left	40	32.3	37	14.8	17.5	0.8075	0.925	0.37	0.4375	0.458204	0.472973
9	15 years	Right	63	41.5	47.5	18.3	20.5	0.65873	0.753968	0.290476	0.325397	0.440964	0.431579
10	15 years	Right	74.3	59	64.1	28.8	29.4	0.794078	0.862719	0.387618	0.395693	0.488136	0.458658
11	15 years	Left	53.8	35.3	36.4	22.1	18.5	0.656134	0.67658	0.410781	0.343866	0.626062	0.508242
12	15 years	Right	64.7	51.3	47.7	26	22.4	0.79289	0.737249	0.401855	0.346213	0.506823	0.469602
13	15 years	Right	50.3	38.8	38.6	19.6	17.2	0.771372	0.767396	0.389662	0.341948	0.505155	0.445596
14	15 years	Right	66.1	55.4	53.8	25.7	20.4	0.838124	0.813918	0.388805	0.308623	0.463899	0.379182
15	15 years	Right	76	62.3	62	27.3	24.9	0.819737	0.815789	0.359211	0.327632	0.438202	0.401613
16	15 years	Right	59.4	53.5	53.2	28.2	27.1	0.900673	0.895623	0.474747	0.456229	0.527103	0.509398
17	15 years	Right	63	52.4	56.2	22	24.2	0.831746	0.892063	0.349206	0.384127	0.419847	0.430605
18	15 years	Right	62.6	46.1	45.3	21.4	19.9	0.736422	0.723642	0.341853	0.317891	0.464208	0.439294
19	15 years	Right	68	50.9	50.4	25.2	26.4	0.748529	0.741176	0.370588	0.388235	0.495088	0.52381
20	13 years	Right	37	27.8	34	10	10	0.751351	0.918919	0.27027	0.27027	0.359712	0.294118
21	13 years	Right	33	21.1	20.2	10.6	11.2	0.639394	0.612121	0.321212	0.339394	0.50237	0.554455
22	13 years	Right	36	25.6	22.7	9.8	10.9	0.711111	0.630556	0.272222	0.302778	0.382812	0.480176
23	13 years	Left	44	23.7	24.8	11	13.2	0.538636	0.563636	0.25	0.3	0.464135	0.532258
24	13 years	Left	47	33.6	29.8	14.8	11.8	0.714894	0.634043	0.314894	0.251064	0.440476	0.395973
25	13 years	Right	37	26	23.3	12.7	13.4	0.702703	0.62973	0.343243	0.362162	0.488462	0.575107
26	13 years	Right	37	29.8	21.6	13.5	12.4	0.805405	0.583784	0.364865	0.335135	0.45302	0.574074
27	13 years	Left	37	31	23.5	13.3	13.6	0.837838	0.635135	0.359459	0.367568	0.429032	0.578723
28	13 years	Right	38.5	20.6	19.6	10.9	10.6	0.535065	0.509091	0.283117	0.275325	0.529126	0.540816
29	13 years	Right	45	27.3	26	11.7	10.7	0.606667	0.577778	0.26	0.237778	0.428571	0.411538
30	13 years	Right	42	27.9	22.9	16.9	15.3	0.664286	0.545238	0.402381	0.364286	0.605735	0.668122
31	13 years	Left	46	16.9	24.1	9.8	9.8	0.367391	0.523913	0.213043	0.213043	0.579882	0.406639
32	13 years	Right	34	16	15	10.5	9.7	0.470588	0.441176	0.308824	0.285294	0.65625	0.646667
33	13 years	Right	42	24.1	25	15.2	14.2	0.57381	0.595238	0.361905	0.338095	0.630705	0.568
34	13 years	Right	42	25.3	25.4	16.4	14.3	0.602381	0.604762	0.390476	0.340476	0.648221	0.562992
35	13 years	Right	40	16.9	15.5	10.7	10.8	0.4225	0.3875	0.2675	0.27	0.633136	0.696774
36	19 years and over	Right	75	61.3	57	36.7	33.8	0.817333	0.76	0.489333	0.450667	0.598695	0.592982
37	19 years and over	Right	71	50.9	50.3	33.1	29	0.716901	0.708451	0.466197	0.408451	0.650295	0.576541
38	19 years and over	Right	68	64.6	64.2	32.5	30.9	0.95	0.944118	0.477941	0.454412	0.503096	0.481308
39	19 years and over	Left	78	61.5	62.3	34.5	36.3	0.788462	0.798718	0.442308	0.465385	0.560976	0.582665
40	19 years and over	Right	89	53.2	50.5	36.4	38.7	0.597753	0.567416	0.408989	0.434831	0.684211	0.766337
41	19 years and over	Left	73	61.4	71.2	35.5	34.2	0.841096	0.975342	0.486301	0.468493	0.578176	0.480337
42	19 years and over	Right	74	62.3	64	30.4	33.2	0.841892	0.864865	0.410811	0.448649	0.487961	0.51875
43	19 years and over	Right	72	58.6	62.8	36.6	35.1	0.813889	0.872222	0.508333	0.4875	0.624573	0.558917
44	19 years and over	Right	69	61.5	50.6	36.3	36	0.891304	0.733333	0.526087	0.521739	0.590244	0.711462
45	19 years and over	Right	71	64.9	59.9	33	38	0.914085	0.843662	0.464789	0.535211	0.508475	0.634391
46	19 years and over	Right	80	60	58.6	32.8	34.3	0.75	0.7325	0.41	0.42875	0.546667	0.585324
47	17 years	Left	63	37.6	37.4	35.3	32.3	0.596825	0.593651	0.560317	0.512698	0.93883	0.863636
48	18 years	Right	82	70.5	72.3	37.7	33.6	0.859756	0.881707	0.459756	0.409756	0.534752	0.46473
49	17 years	Left	76	62.4	64.8	49	44	0.821053	0.852632	0.644737	0.578947	0.785256	0.679012
50	18 years	Left	69	65.4	73.6	33.9	35.9	0.947826	1.06667	0.491304	0.52029	0.518349	0.487772
51	17 years	Left	70	46.3	51.2	31.8	30	0.661429	0.731429	0.454286	0.428571	0.686825	0.585938
52	18 years	Right	70	58.3	55.6	31.5	34.8	0.832857	0.794286	0.45	0.497143	0.540309	0.625899
53	18 years	Right	70	54.7	60.1	31.2	26.3	0.781429	0.858571	0.445714	0.375714	0.570384	0.437604
54	18 years	Right	70	60.7	60.1	34.8	39.3	0.867143	0.858571	0.497143	0.561429	0.573311	0.65391
55	19 years and over	Left	95	73.2	55.1	44.9	42.4	0.770526	0.58	0.472632	0.446316	0.613388	0.76951
56	19 years and over	Right	73	52	53.2	32.4	35.2	0.712329	0.728767	0.443836	0.482192	0.623077	0.661654
57	14 years	Right	62	36	37.2	24.5	25.8	0.580645	0.6	0.395161	0.416129	0.680556	0.693548
58	14 years	Right	69	43.3	42.2	28.5	24.5	0.627536	0.611594	0.413043	0.355072	0.658199	0.580569
59	14 years	Left	63	47	50.3	30	34.1	0.746032	0.798413	0.47619	0.54127	0.638298	0.677932
60	14 years	Right	82	53.7	59.4	35.1	41.3	0.654878	0.72439	0.428049	0.503659	0.653631	0.695286
61	14 years	Right	59.4	42.3	45.9	53.7	59.4	0.712121	0.772727	0.90404	1	1.2695	1.29412
62	14 years	Right	57	37.7	39.8	25	17.1	0.661404	0.698246	0.438596	0.3	0.66313	0.429648
63	14 years	Right	58	43.7	43.1	26.2	26.7	0.753448	0.743103	0.451724	0.460345	0.599542	0.61949
64	14 years	Left	42	31.7	28	19.6	18.7	0.754762	0.666667	0.466667	0.445238	0.618297	0.667857
65	14 years	Right	59	45.6	39.5	43.8	30.4	0.772881	0.669492	0.742373	0.515254	0.960526	0.76962
66	14 years	Right	58	41.5	48.8	32.8	31	0.715517	0.841379	0.565517	0.534483	0.790361	0.635246
67	14 years	Right	42	31.8	28.9	17.3	19.3	0.757143	0.688095	0.411905	0.459524	0.544025	0.66782
68	14 years	Right	59	45.3	48.6	23.3	22.2	0.767797	0.823729	0.394915	0.376271	0.514349	0.45679
69	14 years	Right	78	48.9	46.1	25.7	24.2	0.626923	0.591026	0.329487	0.310256	0.525562	0.524946
70	14 years	Left		42.1	41.3	24.1	27.2	NA	NA	NA	NA	0.572447	0.658596
71	14 years	Right	46	41	45.1	18	18.6	0.891304	0.980435	0.391304	0.404348	0.439024	0.412417
72	14 years	Right	70	62.2	65.8	32.9	28	0.888571	0.94	0.47	0.4	0.528939	0.425532
73	14 years	Right	63	57.4	63.7	25.6	27.2	0.911111	1.01111	0.406349	0.431746	0.445993	0.427002
74	14 years	Right	54	66.8	41.5	19.9	20.7	1.23704	0.768519	0.368519	0.383333	0.297904	0.498795
75	14 years	Right	65	48.1	52.1	27	24.9	0.74	0.801538	0.415385	0.383077	0.561331	0.477927
76	16 years	Left	73	69.8	77.3	35.7	36.4	0.956164	1.0589	0.489041	0.49863	0.511461	0.470893
77	16 years	Left	58	52.4	68.1	27.8	27.3	0.903448	1.17414	0.47931	0.47069	0.530534	0.400881
78	16 years	Right	60	53.5	53	29.6	28.5	0.891667	0.883333	0.493333	0.475	0.553271	0.537736
79	16 years	Right	65	64.6	57.8	30.5	30.2	0.993846	0.889231	0.469231	0.464615	0.472136	0.522491
80	16 years	Right	62	55.1	56.8	30	29.5	0.88871	0.916129	0.483871	0.475806	0.544465	0.519366
81	16 years	Right	80	68.6	64.6	40.1	34.4	0.8575	0.8075	0.50125	0.43	0.584548	0.532508
82	16 years	Right	81.8	64.8	62.2	41.1	38.9	0.792176	0.760391	0.502445	0.47555	0.634259	0.625402
83	16 years	Right	68	65.5	68.5	39.6	36	0.963235	1.00735	0.582353	0.529412	0.60458	0.525547
84	16 years	Right	54	40.3	50.4	27	23.8	0.746296	0.933333	0.5	0.440741	0.669975	0.472222
85	16 years	Right	62	57.5	54.2	27.9	26.4	0.927419	0.874194	0.45	0.425806	0.485217	0.487085
86	16 years	Right	64	61.7	59.5	38.5	31.8	0.964063	0.929688	0.601562	0.496875	0.623987	0.534454
87	16 years	Left	78	69	72.5	34.5	39.1	0.884615	0.929487	0.442308	0.501282	0.5	0.53931
88	16 years	Right	63	48.6	45.4	32.9	30.1	0.771429	0.720635	0.522222	0.477778	0.676955	0.662996
89	16 years	Left	69	57.2	56.8	40	36	0.828986	0.823188	0.57971	0.521739	0.699301	0.633803
90	16 years	Right	65	77.1	65.1	40.9	35.5	1.18615	1.00154	0.629231	0.546154	0.53048	0.545315
91	16 years	Left	61	54.9	50	31.3	30.2	0.9	0.819672	0.513115	0.495082	0.570128	0.604
92	16 years	Left	68	49.1	53.2	30	29	0.722059	0.782353	0.441176	0.426471	0.610998	0.545113
93	18 years	Right	66	50.8	58.8	24.8	21.6	0.769697	0.890909	0.375758	0.327273	0.488189	0.367347
94	17 years	Right	84	69.9	76.7	38.6	39.1	0.832143	0.913095	0.459524	0.465476	0.552217	0.509778
95	18 years	Right	82	60.8	62.1	29.3	28.9	0.741463	0.757317	0.357317	0.352439	0.481908	0.465378
96	17 years	Left	64	52.8	53.1	26.3	25.4	0.825	0.829688	0.410938	0.396875	0.498106	0.478343
97	17 years	Right	69	51.4	53.6	23.2	24.3	0.744928	0.776812	0.336232	0.352174	0.451362	0.453358
98	17 years	Right	75	57.3	58.2	38.2	36.3	0.764	0.776	0.509333	0.484	0.666667	0.623711
99	18 years	Right	69.8	54.9	53.8	25.8	24.3	0.786533	0.770774	0.369628	0.348138	0.469945	0.451673
100	17 years	Right	80	73.6	70.9	33.3	34.1	0.92	0.88625	0.41625	0.42625	0.452446	0.480959
101	17 years	Right	65	58.1	59.2	24.1	27.3	0.893846	0.910769	0.370769	0.42	0.414802	0.461149
102	17 years	Left	67	62.2	58.3	24.5	27.3	0.928358	0.870149	0.365672	0.407463	0.393891	0.468268
103	18 years	Right	68	60.8	56.7	39.4	36.7	0.894118	0.833824	0.579412	0.539706	0.648026	0.647266
104	17 years	Right	67	51.4	47.9	26.5	22.7	0.767164	0.714925	0.395522	0.338806	0.515564	0.473904
105	19 years and over	Right	70	58.8	49.1	34.1	46.4	0.84	0.701429	0.487143	0.662857	0.579932	0.94501
106	19 years and over	Right	74	64.9	67.2	32.7	32.5	0.877027	0.908108	0.441892	0.439189	0.503852	0.483631
107	19 years and over	Left	78	65.4	66.2	34.6	33.2	0.838462	0.848718	0.44359	0.425641	0.529052	0.501511
108	19 years and over	Right	72	48.1	51.9	35.3	38.7	0.668056	0.720833	0.490278	0.5375	0.733888	0.745665
109	19 years and over	Right	82	56.3	56.9	34	34.4	0.686585	0.693902	0.414634	0.419512	0.603908	0.604569
110	19 years and over	Right	82	73.5	65.2	36.7	32.7	0.896341	0.795122	0.447561	0.39878	0.49932	0.501534
111	19 years and over	Right	85	39.1	48	31.3	31.4	0.46	0.564706	0.368235	0.369412	0.800512	0.654167
112	19 years and over	Right	75	46.1	41	31.4	33.2	0.614667	0.546667	0.418667	0.442667	0.681128	0.809756
113	19 years and over	Right	85	51	48.6	45	36.1	0.6	0.571765	0.529412	0.424706	0.882353	0.742798
114	18 years	Right	72	49	56.7	31.3	27.2	0.680556	0.7875	0.434722	0.377778	0.638776	0.479718
115	19 years and over	Right	75	61.9	84.4	40.7	38.5	0.825333	1.12533	0.542667	0.513333	0.657512	0.456161
116	19 years and over	Left	72	57.3	60.6	34.7	36.8	0.795833	0.841667	0.481944	0.511111	0.605585	0.607261
117	19 years and over	Left	74	65.6	72.2	42.5	37.5	0.886486	0.975676	0.574324	0.506757	0.647866	0.519391
118	19 years and over	Right	72	49	40.2	22.9	21.6	0.680556	0.558333	0.318056	0.3	0.467347	0.537313
119	19 years and over	Right	73.5	68.1	57	34.7	34.8	0.926531	0.77551	0.472109	0.473469	0.509545	0.610526
120	19 years and over	Right	94.1	38.1	76.4	38.1	35.8	0.404888	0.811902	0.404888	0.380446	1	0.468586
121	19 years and over	Left	85.5	58.9	55.6	33	30.6	0.688889	0.650292	0.385965	0.357895	0.560272	0.55036
122	19 years and over	Left	74	53.8	55.3	36.3	34.8	0.727027	0.747297	0.490541	0.47027	0.674721	0.629295

## Sheet: README
S1 Dataset - Age-related lower-limb muscular balance in Bulgarian football players
122 male players with complete strength data. Names removed (GDPR).
Strength: Kineo Intelligent Load System, 60 deg/s, concentric, linear peak force at the pad (kg).
Relative strength = peak force / body mass. HQ = flexion/extension (concentric).
Note: 1 player (ID in 14y group) lacks body mass; relative values = NA for that case (n=121 for relative analyses).
Ext=extension, Flex=flexion, Dom=dominant, NonDom=non-dominant.
